# Supplementary material for: Time-Since-Deposition Signatures for Canine Blood Based on Cellular Autofluorescence
Source: Vet Sci. 2025 Dec 10;12(12):1183. doi: 10.3390/vetsci12121183 (PMC12737388; doi:10.3390/vetsci12121183)
Supplement: Supplementary file 1 [file vetsci-12-01183-s001.zip]

Archive with 1 entries (1 files):
- vetsci-3937463-supplementary.xlsx
