# Supplementary material for: Time-Since-Deposition Signatures for Canine Blood Based on Cellular Autofluorescence
Source: Vet Sci. 2025 Dec 10;12(12):1183. doi: 10.3390/vetsci12121183 (PMC12737388; doi:10.3390/vetsci12121183)
Supplement: Supplementary file 1 [file vetsci-12-01183-s001.zip › vetsci-3937463-supplementary.xlsx]

## Sheet: Data Description
Underlying data is provided for the results shown in Figures 2 and 3. Each row represents an individual canine blood sample as described in the manuscript. The first column corresponds to a blood samples 'time-since-deposition' in days.
For Figure 2 data, the second and third columns correspon to the proportion of cells falling into the 'A' gate and the 'B' gate respectively. Description of gates is provided in Figure 1 of the manuscript
For Figure 4 data, the data columns B through E show the proportion of cells falling within the high and low thresholds in the green and red channels respectively. The gates are described shown in Figure 3 of the manuscript.

## Sheet: Figure 2 Data
Time Since Deposition (Days)	A' Cell Population Frequency	B' Cell Population Frequency
1	0.0038	0.0023
1	0.0023	0.0013
1	0.0032	0.00073
1	0.0037	0.0012
1	0.0055	0.001
1	0.002	0.001
1	0.0044	0.00097
1	0.0039	0.0017
1	0.0029	0.0014
1	0.0035	0.001
1	0.0028	0.00088
2	0.0024	0.0009
2	0.0022	0.00045
2	0.0046	0.0015
2	0.0066	0.00068
2	0.0037	0.0014
2	0.0027	0.0006
2	0.004	0.00078
2	0.0065	0.00061
2	0.0037	0.00057
2	0.004	0.0012
2	0.0063	0.0023
3	0.0041	0.00087
3	0.0023	0.0012
3	0.0026	0.0007
3	0.0041	0.0006
3	0.0048	0.00097
3	0.0031	0.00058
3	0.0039	0.00076
3	0.0041	0.0018
3	0.0057	0.0014
3	0.0033	0.00085
3	0.0058	0.00093
7	0.005	0.00085
7	0.0051	0.0015
7	0.0048	0.0015
7	0.0067	0.0027
7	0.0052	0.00067
7	0.0064	0.0012
7	0.005	0.0011
7	0.0041	0.00065
7	0.0055	0.00077
7	0.0052	0.0021
7	0.0053	0.003
14	0.0068	0.0015
14	0.0052	0.00061
14	0.0047	0.00047
14	0.0033	0.0012
14	0.0067	0.0018
14	0.0074	0.001
14	0.0066	0.0023
14	0.0059	0.00089
14	0.0053	0.001
14	0.0053	0.0013
14	0.0083	0.001
30	0.0098	0.001
30	0.0064	0.00067
30	0.0069	0.00089
30	0.0069	0.00077
30	0.0082	0.0017
30	0.0052	0.00071
30	0.0081	0.00068
30	0.0067	0.00068
30	0.0054	0.00092
30	0.0066	0.0014
30	0.005	0.0011
60	0.0136	0.0009
60	0.0174	0.00058
60	0.0139	0.00059
60	0.0126	0.00092
60	0.0137	0.00054
60	0.01	0.0021
60	0.0223	0.0011
60	0.0213	0.0015
60	0.0104	0.001
60	0.0186	0.00052
90	0.0223	0.001
90	0.0213	0.0017
90	0.0222	0.00078
90	0.0196	0.00081
90	0.0153	0.00052
90	0.0277	0.00069
90	0.0213	0.00086
90	0.0223	0.00073
90	0.0154	0.0015
90	0.0155	0.00091
180	0.0004	0.0036
180	0.00022	0.003
180	0.0003	0.0044
180	0.0003	0.0032
180	0.00037	0.003
180	0.00023	0.0042
180	0.00012	0.0022
180	0.00024	0.0032
180	0.00016	0.0031
180	0.00019	0.0048
365	3e-05	0.0073
365	1.5e-05	0.0127
365	5.5e-05	0.0069
365	0.00013	0.0067
365	0.00028	0.0139
365	0.00011	0.0142
365	0.00019	0.0143
365	0.00028	0.0263
365	5e-05	0.01
365	0.00013	0.008

## Sheet: Figure 4 Data
Time Since Deposition (Days)	Proportion of Cells in Low Red Gate	Proportion of Cells in High Red Gate	Proportion of Cells in High Green Gate	Proportion of Cells in Low Green Gate
1	0.176	0.0989	0.0169	0.61
1	0.13	0.166	0.0224	0.496
1	0.127	0.187	0.0361	0.504
1	0.132	0.195	0.0373	0.491
1	0.134	0.145	0.0217	0.506
1	0.136	0.146	0.0231	0.502
1	0.134	0.182	0.0303	0.506
1	0.141	0.173	0.0339	0.517
1	0.125	0.193	0.0387	0.464
1	0.128	0.181	0.03	0.531
1	0.177	0.0919	0.0226	0.62
1	0.13	0.145	0.0224	0.513
7	0.134	0.207	0.0554	0.434
7	0.138	0.177	0.0431	0.449
7	0.131	0.187	0.0481	0.406
7	0.139	0.2	0.0516	0.427
7	0.148	0.177	0.0475	0.442
7	0.115	0.19	0.0424	0.369
7	0.178	0.134	0.0382	0.517
7	0.124	0.184	0.0435	0.399
7	0.132	0.178	0.0425	0.423
7	0.132	0.187	0.0513	0.415
7	0.138	0.182	0.0399	0.434
14	0.0971	0.275	0.0712	0.3
14	0.144	0.188	0.0496	0.424
14	0.111	0.217	0.0458	0.372
14	0.141	0.174	0.0361	0.437
14	0.105	0.24	0.0631	0.33
14	0.0944	0.272	0.066	0.306
14	0.12	0.213	0.0568	0.381
14	0.109	0.241	0.0569	0.361
14	0.118	0.213	0.0488	0.404
14	0.097	0.258	0.0547	0.318
14	0.0843	0.303	0.0747	0.281
30	0.121	0.202	0.049	0.385
30	0.0982	0.253	0.0655	0.306
30	0.0989	0.244	0.0563	0.32
30	0.108	0.241	0.0592	0.34
30	0.105	0.228	0.0501	0.338
30	0.0762	0.336	0.0803	0.24
30	0.0971	0.253	0.0593	0.314
30	0.0917	0.267	0.0543	0.314
30	0.0871	0.278	0.0546	0.295
30	0.108	0.224	0.0419	0.379
30	0.098	0.257	0.0562	0.331
30	0.0747	0.355	0.0963	0.259
60	0.0852	0.305	0.0837	0.285
60	0.0758	0.34	0.0771	0.261
60	0.0662	0.407	0.132	0.214
60	0.0694	0.388	0.118	0.236
60	0.0803	0.324	0.0764	0.275
60	0.0758	0.341	0.0834	0.264
60	0.0685	0.384	0.093	0.237
60	0.0775	0.33	0.077	0.27
60	0.0666	0.384	0.101	0.223
90	0.0615	0.412	0.104	0.215
90	0.0671	0.391	0.109	0.239
90	0.0735	0.351	0.105	0.251
90	0.0532	0.47	0.158	0.167
90	0.0621	0.452	0.13	0.196
90	0.0856	0.317	0.0989	0.302
90	0.0743	0.354	0.106	0.259
90	0.0567	0.462	0.131	0.196
90	0.0816	0.332	0.0987	0.283
90	0.0587	0.442	0.136	0.192
